# Supplementary material for: Protease-Sensitive and -Resistant Forms of Human and Murine Alpha-Synucleins in Distinct Brain Regions of Transgenic Mice (M83) Expressing the Human Mutated A53T Protein
Source: Biomolecules. 2023 Dec 13;13(12):1788. doi: 10.3390/biom13121788 (PMC10741842; doi:10.3390/biom13121788)
Supplement: Supplementary file 1 [file biomolecules-13-01788-s001.zip]

Archive with 1 entries (1 files):
- biomolecules-2661157-supplementary.pdf
